# Supplementary material for: AutoProstate: Towards Automated Reporting of Prostate MRI for Prostate Cancer Assessment Using Deep Learning
Source: Cancers (Basel). 2021 Dec 6;13(23):6138. doi: 10.3390/cancers13236138 (PMC8656605; doi:10.3390/cancers13236138)
Supplement: Supplementary file 1 [file cancers-13-06138-s001.zip]

Archive with 1 entries (1 files):
- cancers-1483077-supplementary.pdf
